# Supplementary material for: Watching sports and depressive symptoms among older adults: a cross-sectional study from the JAGES 2019 survey
Source: Sci Rep. 2021 May 19;11:10612. doi: 10.1038/s41598-021-89994-8 (PMC8134456; doi:10.1038/s41598-021-89994-8)
Supplement: Supplementary file 1 — Supplementary Table 1. [file 41598_2021_89994_MOESM1_ESM.xlsx]

## Sheet: Table S1
Supplementary Table 1. All prevalence ratios (PRs) and 95% confidence intervals (CIs) of depressive symptoms in Model 3 (n = 21,317).
	On-site						Via TV/Internet
	PR	95% CI			P		PR	95% CI			P
Fixed effects
Frequency of watching sports
Zero	1						1
A few times/year	0.796127	0.743423	–	0.852568	<0.001		0.921069	0.861582	–	0.984662	0.016
1–3 times/month	0.785639	0.635018	–	0.971985	0.026		0.890374	0.829369	–	0.955866	0.001
≥1 time/week	1.01819	0.815613	–	1.27109	0.873		0.826078	0.773182	–	0.882593	<0.001
Missing
Sex
Men	1						1
Women	0.947582	0.880318	–	1.01998	0.152		0.941185	0.875088	–	1.01228	0.103
Age groups (years)
65–69	1						1
70–74	0.973137	0.912776	–	1.03749	0.405		0.974929	0.914462	–	1.03939	0.437
75–79	1.02035	0.947677	–	1.09859	0.593		1.02591	0.953936	–	1.10332	0.491
80–84	0.995589	0.912659	–	1.08605	0.921		1.00286	0.91888	–	1.09452	0.949
≥85	1.0301	0.930886	–	1.13989	0.566		1.04156	0.942545	–	1.15097	0.424
Playing sports/exercise activities
Zero	1						1
A few days/year	0.938631	0.859958	–	1.0245	0.156		0.930986	0.853178	–	1.01589	0.108
1–3 days/month	0.906248	0.833585	–	0.985245	0.021		0.904143	0.829059	–	0.986027	0.023
1 day/week	0.813005	0.74404	–	0.888362	<0.001		0.807979	0.73897	–	0.883433	<0.001
≥2 days/week	0.696719	0.661928	–	0.733339	<0.001		0.694654	0.660472	–	0.730604	<0.001
Marital status
Married	1						1
Unmarried	1.05585	0.982173	–	1.13506	0.141		1.05358	0.979261	–	1.13355	0.162
Living alone
No	1						1
Yes	1.30109	1.19815	–	1.41287	<0.001		1.30348	1.19999	–	1.4159	<0.001
Occupational status
Employed	1						1
Retired	1.18632	1.10754	–	1.27069	<0.001		1.19009	1.11182	–	1.27387	<0.001
Never employed	1.21349	1.07505	–	1.36977	0.002		1.21313	1.07507	–	1.36891	0.002
Education (years)
≥13	1						1
10–12	1.09647	1.02937	–	1.16794	0.004		1.09415	1.02784	–	1.16474	0.005
<10	1.23578	1.15066	–	1.32719	<0.001		1.21911	1.13629	–	1.30797	<0.001
Annual equivalent income
≥$40,000	1						1
$20,000–$39,999	1.3524	1.21114	–	1.51012	<0.001		1.3532	1.21142	–	1.51158	<0.001
<$20,000	1.74003	1.54549	–	1.95905	<0.001		1.73148	1.53709	–	1.95044	<0.001
Drinking status
None	1						1
Past	1.08978	0.998942	–	1.18887	0.053		1.09047	1.00049	–	1.18855	0.049
Current	0.99809	0.945604	–	1.05349	0.945		0.996421	0.943477	–	1.05234	0.898
Smoking status
None	1						1
Past	1.07661	1.00215	–	1.1566	0.044		1.08401	1.00876	–	1.16488	0.028
Current	1.13655	1.05228	–	1.22755	0.001		1.15085	1.06451	–	1.24419	<0.001
Disease status (ref. each no)
Hypertension	1.04157	0.9831	–	1.10352	0.167		1.04368	0.984239	–	1.10671	0.153
Stroke	1.19269	1.06964	–	1.3299	0.002		1.20227	1.07696	–	1.34217	0.001
Cardiovascular disease	1.22577	1.13437	–	1.32453	<0.001		1.22768	1.13673	–	1.32591	<0.001
Diabetes mellitus	1.04927	0.998161	–	1.10301	0.059		1.05023	0.99966	–	1.10336	0.052
Hyperlipidemia	1.04899	0.965466	–	1.13975	0.258		1.05133	0.968445	–	1.1413	0.232
Musculoskeletal disorders	1.32101	1.23091	–	1.4177	<0.001		1.32364	1.23324	–	1.42066	<0.001
Cancer	1.13231	1.00722	–	1.27294	0.037		1.14154	1.01496	–	1.28391	0.027
Body mass index (kg/m2)
<18.5	1.19866	1.10081	–	1.30521	<0.001		1.20188	1.10536	–	1.30681	<0.001
18.5–24.9	1						1
≥25	0.966288	0.914651	–	1.02084	0.221		0.965026	0.913048	–	1.01996	0.207
Instrumental activities of daily living
Good	1						1
Poor	1.25267	1.14125	–	1.37497	<0.001		1.25656	1.14735	–	1.37617	<0.001
Social cohesion (ref. each no)
General trust	0.862245	0.813598	–	0.913801	<0.001		0.86273	0.814573	–	0.913734	<0.001
Norms of reciprocity	0.797607	0.747451	–	0.851128	<0.001		0.795879	0.745662	–	0.849478	<0.001
Attachment to the neighborhood	0.623106	0.589944	–	0.658132	<0.001		0.623176	0.58974	–	0.658508	<0.001
Frequency of meeting friends
Zero	1						1
1–3 times/month	0.97176	0.911626	–	1.03586	0.379		0.967561	0.907006	–	1.03216	0.317
1 time/week	0.948572	0.865988	–	1.03903	0.256		0.942078	0.859092	–	1.03308	0.205
2–3 times/week	0.860035	0.787623	–	0.939104	0.001		0.852991	0.780984	–	0.931637	<0.001
Almost every day	0.769919	0.683995	–	0.866637	<0.001		0.768092	0.682979	–	0.863811	<0.001
Number of friends met
0	1						1
1–2	0.960994	0.895181	–	1.03165	0.272		0.960338	0.894802	–	1.03068	0.262
3–5	0.891678	0.81833	–	0.9716	0.009		0.886793	0.814054	–	0.966033	0.006
6–9	0.817378	0.742708	–	0.899555	<0.001		0.812541	0.737313	–	0.895445	<0.001
≥10	0.638833	0.565455	–	0.721732	<0.001		0.633922	0.560072	–	0.717509	<0.001
Random effects	Variance	Standard error					Variance	Standard error
	0.0029716	0.001987					0.0027162	0.0019559
