# Supplementary material for: Watching sports and depressive symptoms among older adults: a cross-sectional study from the JAGES 2019 survey
Source: Sci Rep. 2021 May 19;11:10612. doi: 10.1038/s41598-021-89994-8 (PMC8134456; doi:10.1038/s41598-021-89994-8)
Supplement: Supplementary file 2 — Supplementary Table 2. [file 41598_2021_89994_MOESM2_ESM.xlsx]

## Sheet: Table S2
Supplementary Table 2. Social cohesion and network by frequency of watching sports.
	On-site				Via TV/Internet
Frequency of watching sports	Total n	n	%		Total n	n	%
General trust, yes
Zero	14537	10015	0.688932		2946	1818	0.617108
A few times/year	4035	3116	0.772243		4402	3062	0.695593
1–3 times/month	484	385	0.795455		5233	3838	0.733423
≥1 time/week	289	216	0.747405		6941	5127	0.738654
Norms of reciprocity, yes
Zero	14537	7550	0.519364		2946	1378	0.467753
A few times/year	4035	2472	0.612639		4402	2310	0.524761
1–3 times/month	484	300	0.619835		5233	2947	0.563157
≥1 time/week	289	170	0.588235		6941	3966	0.571387
Attachment to the neighborhood, yes
Zero	14537	11172	0.768522		2946	2106	0.714868
A few times/year	4035	3432	0.850558		4402	3362	0.763744
1–3 times/month	484	418	0.863636		5233	4237	0.809669
≥1 time/week	289	252	0.871972		6941	5696	0.820631
Frequency of meeting friends, once a week or more often
Zero	14537	6363	0.437711		2946	1208	0.410048
A few times/year	4035	2314	0.573482		4402	1998	0.453885
1–3 times/month	484	284	0.586777		5233	2503	0.478311
≥1 time/week	289	209	0.723183		6941	3540	0.510013
Number of friends met, 6 or more
Zero	14537	6354	0.437092		2946	1031	0.349966
A few times/year	4035	2417	0.599009		4402	2083	0.473194
1–3 times/month	484	306	0.632231		5233	2572	0.491496
≥1 time/week	289	178	0.615917		6941	3664	0.527878
