# Supplementary material for: Watching sports and depressive symptoms among older adults: a cross-sectional study from the JAGES 2019 survey
Source: Sci Rep. 2021 May 19;11:10612. doi: 10.1038/s41598-021-89994-8 (PMC8134456; doi:10.1038/s41598-021-89994-8)
Supplement: Supplementary file 3 — Supplementary Table 3. [file 41598_2021_89994_MOESM3_ESM.xlsx]

## Sheet: Table S3
Supplementary Table 3. The proportions explained by mediating effect of social cohesion and network between watching sports and depressive symptoms.
	On-site						Via TV/Internet
	Proportion mediated	95% CI			P		Proportion mediated	95% CI			P
All (n = 21,317)
General trust	0.0960285	0.0510595	–	0.140997	<0.001		0.160799	0.0911498	–	0.230449	<0.001
Norms of reciprocity	0.113354	0.0668189	–	0.15989	<0.001		0.140317	0.0767757	–	0.203859	<0.001
Attachment to the neighborhood	0.17866	0.109009	–	0.24831	<0.001		0.214468	0.122798	–	0.306137	<0.001
Frequency of meeting friends	0.187594	0.110173	–	0.265014	<0.001		0.13868	0.0756484	–	0.201711	<0.001
Number of friends met	0.220517	0.132502	–	0.308532	<0.001		0.2374	0.142532	–	0.332269	<0.001
Playing sports/exercise activities, ≥1 day/week (n = 13,372–13,483)*
General trust	0.077381	0.0324103	–	0.122352	0.001		0.1491	0.0725305	–	0.22567	<0.001
Norms of reciprocity	0.0978718	0.0504054	–	0.145338	<0.001		0.108532	0.0483601	–	0.168705	<0.001
Attachment to the neighborhood	0.155517	0.0838794	–	0.227155	<0.001		0.183298	0.0890404	–	0.277555	<0.001
Frequency of meeting friends	0.16337	0.080155	–	0.246586	<0.001		0.11638	0.0565054	–	0.176254	<0.001
Number of friends met	0.19858	0.106101	–	0.29106	<0.001		0.21395	0.116333	–	0.311567	<0.001
Playing sports/exercise activities, <1 day/week (n = 7834–7945)*
General trust	0.14849	(-0.3%	–	0.299697	0.054		0.167994	0.0284266	–	0.307562	0.018
Norms of reciprocity	0.148989	0.0069503	–	0.291027	0.04		0.175049	0.0302178	–	0.319881	0.018
Attachment to the neighborhood	0.246623	0.0267566	–	0.46649	0.028		0.255617	0.0541045	–	0.457129	0.013
Frequency of meeting friends	0.214959	0.0059461	–	0.423973	0.044		0.150245	0.0111635	–	0.289326	0.034
Number of friends met	0.257967	0.0045062	–	0.511428	0.046		0.248782	0.0504568	–	0.447107	0.014
* estimation sample varies across imputations.
